# Supplementary material for: New Evidence of Significant Association between EBV Presence and Lymphoproliferative Disorders Susceptibility in Patients with Rheumatoid Arthritis: A Systematic Review with Meta-Analysis
Source: Viruses. 2022 Jan 10;14(1):115. doi: 10.3390/v14010115 (PMC8781518; doi:10.3390/v14010115)
Supplement: Supplementary file 1 [file viruses-14-00115-s001.zip]

Archive with 1 entries (1 files):
- viruses-1521568-supplementary.pdf
